# Supplementary material for: Evaluation of procedures for typing of group B Streptococcus: a retrospective study
Source: PeerJ. 2017 Mar 16;5:e3105. doi: 10.7717/peerj.3105 (PMC5357338; doi:10.7717/peerj.3105)
Supplement: Data S1 [file peerj-05-3105-s001.xls]

## Sheet: Data 2010-2014
Year	Number SSI	Latex agglutination test	Lancefield Precipitation test HCl 0.1N	Lancefield Precipitation test HCl 0.2N	Registrated phenotype	PCR identification
2010	39	Ia +		Ia +	BIa
2010	62	Ia +		Ia +	BIa
2010	63	Ia +		Ia +	BIa
2010	69	Ia +		Ia +	BIa
2010	79	Ia +		Ia +	BIa
2010	120	Ia +		Ia +	BIa
2010	147	Ia +		Ia +	BIa
2010	181	Ia +		Ia +	BIa
2010	223	Ia +		Ia +	BIa
2010	240	Ia +		Ia +	BIa
2010	249	Ia +		Ia +	BIa
2010	274	Ia +		Ia +	BIa
2010	307	Ia +		Ia +	BIa
2010	338	Ia +		Ia +	BIa
2010	344	Ia +		Ia +	BIa
2010	373	Ia +		Ia +	BIa
2010	387	Ia +		Ia +	BIa
2010	392	Ia +		Ia +	BIa
2010	400	Ia +		Ia +	BIa
2010	466	Ia +	Ia +	Ia +	BIa
2010	495	Ia +		Ia +	BIa
2010	517	Ia +	neg	Ia +	BIa
2010	524	Ia +		Ia +	BIa
2010	526	Ia + and Ib +		Ia +	BIa
2010	550	Ia +	Ia +	Ia +	BIa	Ia
2010	586	Ia +		Ia +	BIa
2010	667	Ia +	Ia +	neg	BIa
2011	23	Ia + and VI +	neg	Ia +	BIa	Ia
2011	66	Ia +		Ia +	BIa
2011	112	Ia +		Ia +	BIa
2011	180	Ia +		Ia +	BIa
2011	216	Ia +		Ia +	BIa
2011	233	Ia +		Ia +	BIa
2011	255	Ia +		Ia +	BIa
2011	291	neg		Ia +	BIa
2011	314	Ia +		Ia +	BIa
2011	358	Ia +		Ia +	BIa
2011	406	Ia +		Ia +	BIa
2011	414	Ia +		Ia +	BIa
2011	420	Ia +		Ia +	BIa
2011	452	Ia +		Ia +	BIa
2011	454	Ia +		Ia +	BIa
2011	467	Ia +		Ia +	BIa
2011	485	Ia +		Ia +	BIa
2011	517	Ia +		Ia +	BIa
2011	532	Ia +		Ia +	BIa
2011	541	Ia +		Ia +	BIa
2011	552	Ia +		Ia +	BIa
2011	553	Ia +		Ia +	BIa
2011	555	Ia +		Ia +	BIa
2011	577	Ia +		Ia +	BIa
2011	578	Ia +		Ia +	BIa
2011	579	Ia +		Ia +	BIa	Ia
2011	583	Ia +		Ia +	BIa	Ia
2011	599	Ia +		Ia +	BIa
2011	621	Ia +		Ia +	BIa
2011	632	Ia +		Ia +	BIa
2012	88	Ia +		Ia +	BIa
2012	128	Ia +		Ia +	BIa
2012	151	Ia +		Ia +	BIa
2012	152	Ia +		Ia +	BIa
2012	226	Ia +		Ia +	BIa
2012	229	Ia +		Ia +	BIa
2012	234	Ia +		Ia +	BIa
2012	236	Ia +		Ia +	BIa
2012	256	Ia +		Ia +	BIa
2012	303	Ia +		Ia +	BIa
2012	307	Ia +		Ia +	BIa
2012	317	Ia +		Ia +	BIa
2012	335	Ia +		Ia +	BIa
2012	348	Ia +		Ia +	BIa
2012	359	Ia +		Ia +	BIa
2012	363	Ia +		Ia +	BIa
2012	375	Ia +		Ia +	BIa
2012	413	Ia +		Ia +	BIa
2012	416	Ia +		Ia +	BIa
2012	426	Ia +		Ia +	BIa
2012	429	Ia +		Ia +	BIa
2012	439	Ia +		Ia +	BIa
2012	445	Ia +		Ia +	BIa
2012	458	neg		Ia +	BIa
2012	499	Ia +		Ia +	BIa
2012	518	Ia +		Ia +	BIa
2012	522	Ia +		Ia +	BIa
2013	1	Ia +		Ia +	BIa
2013	4	Ia +		Ia +	BIa
2013	18	Ia +		Ia +	BIa
2013	25	Ia +		Ia +	BIa
2013	49	Ia +		Ia +	BIa
2013	62	Ia +		Ia +	BIa
2013	128	neg		Ia +	BIa
2013	143	Ia +		Ia +	BIa
2013	206	neg		Ia +	BIa
2013	207	neg		Ia +	BIa
2013	258	Ia +		Ia +	BIa
2013	293	neg		Ia +	BIa
2013	332	Ia +		Ia +	BIa
2013	359	Ia +		Ia +	BIa
2013	374	Ia +		Ia +	BIa
2013	436	Ia +		Ia +	BIa
2013	511	Ia +		Ia +	BIa
2013	543	Ia +		Ia +	BIa
2013	549	Ia +		Ia +	BIa
2013	552	Ia +		Ia +	BIa
2013	564	Ia +		Ia +	BIa
2013	569	Ia +		Ia +	BIa
2013	570	Ia +		Ia +	BIa
2014	47	Ia +		Ia +	BIa
2014	80	Ia +		Ia +	BIa
2014	156	Ia +		Ia +	BIa
2014	176	Ia +		Ia +	BIa
2014	211	Ia +		Ia +	BIa
2014	251	Ia +		Ia +	BIa
2010	116	Ib +		Ib +	BIb
2010	118	Ib +		Ib +	BIb
2010	196	Ib +		Ib +	BIb
2010	323	Ib +		Ib +	BIb
2010	397	Ia + and Ib +		Ib +	BIb
2010	414	Ib +		Ib +	BIb
2010	461	Ib +		Ib +	BIb
2010	522	Ib +	Ib 2+	Ib +	BIb
2010	534	Ib + and VII +		Ib +	BIb
2010	591	Ib + and VIII +	Ib 3+	Ib +	BIb	Ib
2010	672	Ib +		Ib +	BIb
2010	680	V + and Ib +		Ib +	BIb	Ib
2010	693	Ib +		Ib +	BIb
2010	698	Ib +		Ib +	BIb
2010	709	Ib +		Ib +	BIb
2011	94	Ib +		Ib +	BIb
2011	110	Ib +		Ib +	BIb
2011	398	Ib +		Ib +	BIb
2011	401	Ib +		Ib +	BIb
2011	435	Ib +		Ib +	BIb
2011	474	Ib +		Ib +	BIb
2011	479	Ib +		Ib +	BIb
2012	27	Ib +		Ib +	BIb
2012	172	Ib +		Ib +	BIb
2012	178	Ib +		Ib +	BIb
2012	240	Ib +		Ib +	BIb
2012	290	Ib +		Ib +	BIb
2012	309	Ib +		Ib +	BIb
2012	328	Ib +		Ib +	BIb
2012	353	Ib +		Ib +	BIb
2012	373	Ib +		Ib +	BIb
2012	432	Ib +		Ib +	BIb
2012	441	Ib +	Ib 1+	Ib +	BIb
2012	475	Ib +		Ib +	BIb
2012	530	Ib +		Ib +	BIb
2013	28	Ib +		Ib +	BIb
2013	46	Ib +		Ib +	BIb
2013	68	Ib +		Ib +	BIb
2013	113	Ib +		Ib +	BIb
2013	122	Ib +		Ib +	BIb
2013	136	Ib +		Ib +	BIb
2013	197	Ib +		Ib +	BIb
2013	247	Ib +		Ib +	BIb
2013	365	Ib +		Ib +	BIb
2013	424	Ib +		Ib +	BIb
2013	468	Ib +		Ib +	BIb
2013	471	Ib +		Ib +	BIb
2013	500	Ib +		Ib +	BIb
2013	525	Ib +		Ib +	BIb
2013	546	Ib +		Ib +	BIb
2013	556	Ib +		Ib +	BIb
2013	574	Ib +		Ib +	BIb
2014	16	Ib +		Ib +	BIb
2010	14	II +		II +	BII
2010	30	II +		II +	BII
2010	56	II +		II +	BII
2010	60	II +		II +	BII
2010	91	II +		II +	BII
2010	125	II +		II +	BII
2010	140	II +		II +	BII
2010	145	II +		II +	BII
2010	151	II +		II +	BII
2010	214	II +		II +	BII
2010	245	II +		II +	BII
2010	262	II +		II +	BII
2010	278	II +		II +	BII
2010	280	II +		II +	BII
2010	409	II +		II +	BII
2010	562	II + and VI + and VII +		II +	BII
2010	620	Ib + and II +		II +	BII	II
2010	662	II + and VI +		II +	BII	II
2011	40	II +		II +	BII
2011	58	II +		II +	BII
2011	111	II +		II +	BII
2011	149	II +		II +	BII
2011	364	II +		II +	BII
2011	417	II +		II +	BII
2011	430	II +		II +	BII
2011	480	II +		II +	BII
2011	526	II +		II +	BII
2011	538	II +		II +	BII
2011	549	II +		II +	BII
2011	554	II +		II +	BII
2011	573	II +		II +	BII
2011	581	II +		II +	BII
2011	624	II +		II +	BII
2011	636	II +		II +	BII
2012	5	II +		II +	BII
2012	18	II +		II +	BII
2012	107	II +		II +	BII
2012	220	II +		II +	BII
2012	250	II +		II +	BII
2012	312	II +		II +	BII
2012	314	II +		II +	BII
2012	329	II +		II +	BII
2012	333	II +		II +	BII
2012	392	II +		II +	BII
2012	412	II +		II +	BII
2012	459	II +		II +	BII
2013	75	II +		II +	BII
2013	88	II +		II +	BII
2013	123	II +		II +	BII
2013	157	II +		II +	BII
2013	253	II +		II +	BII
2013	290	II +		II +	BII
2013	366	II +		II +	BII
2013	467	II +		II +	BII
2013	514	II +		II +	BII
2013	515	II +		II +	BII
2013	536	II +		II +	BII
2014	103	II +		II +	BII
2014	200	II +		II +	BII
2011	234	II +		II +	BII
2010	15	III +		III +	BIII
2010	31	III +		III +	BIII
2010	34	III +		III +	BIII
2010	35	III +		III +	BIII
2010	36	III +		III +	BIII
2010	53	III +		III +	BIII
2010	73	III +		III +	BIII
2010	78	III +		III +	BIII
2010	142	III +		III +	BIII
2010	153	III +		III +	BIII
2010	166	III +		III +	BIII
2010	199	III +		III +	BIII
2010	205	III +		III +	BIII
2010	230	III +		III +	BIII
2010	237	III +		III +	BIII
2010	250	III +		III +	BIII
2010	269	III +		III +	BIII
2010	285	III +		III +	BIII
2010	286	III +		III +	BIII
2010	309	III +		III +	BIII
2010	321	III +		III +	BIII
2010	348	III +		III +	BIII
2010	349	III +		III +	BIII
2010	354	III +		III +	BIII
2010	362	III +		III +	BIII
2010	366	III +	III 3+	III +	BIII
2010	371	III +		III +	BIII
2010	376	Ia + and Ib + and III +	III 1+	III +	BIII	III
2010	384	III +		III +	BIII
2010	447	Ia + and III + and V +		III +	BIII
2010	507	III +		III +	BIII
2010	537	Ia + and III + and VII +		III +	BIII
2010	540	III +		III +	BIII
2010	574	III +		III +	BIII
2010	582	neg	neg	III +	BIII	III
2010	585	III +		III +	BIII
2010	636	III +		III +	BIII
2010	644	III +		III +	BIII
2010	648	III +		III +	BIII
2010	649	III +		III +	BIII
2010	651	III +		III +	BIII
2010	660	III +		III +	BIII
2010	666	III +		III +	BIII
2010	708	III + and VI + and VIII +		III +	BIII	III
2011	5	III + and VI +		III +	BIII	III
2011	18	III +		III +	BIII
2011	21	III +		III +	BIII
2011	31	III +		III +	BIII
2011	46	neg		III +	BIII	II
2011	71	III +		III +	BIII
2011	120	III +		III +	BIII
2011	121	III +		III +	BIII
2011	126	III +		III +	BIII
2011	148	III +		III +	BIII
2011	200	III +		III +	BIII
2011	208	III +		III +	BIII
2011	232	III +		III +	BIII
2011	235	III +		III +	BIII
2011	281	III +		III +	BIII
2011	283	III +		III +	BIII
2011	286	III +		III +	BIII
2011	302	III +		III +	BIII
2011	308	III +		III +	BIII
2011	348	III +		III +	BIII
2011	349	III +		III +	BIII
2011	375	III +		III +	BIII
2011	391	III +		III +	BIII
2011	405	III +		III +	BIII
2011	441	III +		III +	BIII
2011	449	III +		III +	BIII
2011	490	III +		III +	BIII
2011	498	III +		III +	BIII
2011	501	III +		III +	BIII
2011	528	III +		III +	BIII
2011	529	III +		III +	BIII
2011	537	III +		III +	BIII
2011	540	III +		III +	BIII
2011	565	III +		III +	BIII
2011	580	III +		III +	BIII
2011	601	III +		III +	BIII
2011	603	III +		III +	BIII
2011	605	III +		III +	BIII
2011	627	III +		III +	BIII
2011	634	III +		III +	BIII
2012	13	III +		III +	BIII
2012	17	III +		III +	BIII
2012	21	III +		III +	BIII
2012	36	III +		III +	BIII
2012	45	III +		III +	BIII
2012	80	III +		III +	BIII
2012	81	III +		III +	BIII
2012	90	III +		III +	BIII
2012	94	III +		III +	BIII
2012	100	III +		III +	BIII
2012	126	III +		III +	BIII
2012	136	III +		III +	BIII
2012	162	III +		III +	BIII
2012	193	III +		III +	BIII
2012	200	III +		III +	BIII
2012	202	III +		III +	BIII
2012	228	III +		III +	BIII
2012	232	III +		III +	BIII
2012	233	III +		III +	BIII
2012	246	III +		III +	BIII
2012	247	III +		III +	BIII
2012	263	III +		III +	BIII
2012	266	III +		III +	BIII
2012	281	III +		III +	BIII
2012	301	III +		III +	BIII
2012	302	III +		III +	BIII
2012	341	III +		III +	BIII
2012	342	III +		III +	BIII
2012	352	neg		III +	BIII
2012	376	III +		III +	BIII
2012	388	III +		III +	BIII
2012	394	III +		III +	BIII
2012	395	III +		III +	BIII
2012	401	III +		III +	BIII
2012	417	III +	III +	neg	BIII
2012	421	III +	III +	neg	BIII
2012	461	III +	III +	III +	BIII
2012	463	neg.		III +	BIII
2012	503	III +		III +	BIII
2012	509	III +	III +	neg	BIII
2013	41	III +		III +	BIII
2013	45	III +		III +	BIII
2013	57	III +		III +	BIII
2013	59	III +		III +	BIII
2013	63	III +		III +	BIII
2013	102	III +		III +	BIII
2013	114	III +		III +	BIII	III
2013	118	III +		III +	BIII	III
2013	139	III +		III +	BIII
2013	150	III +		III +	BIII
2013	163	III +		III +	BIII
2013	175	III +	III +	III +	BIII
2013	180	III +	III +	III +	BIII
2013	181	III +	III +	III +	BIII
2013	202	III +		III +	BIII
2013	239	III +		III +	BIII
2013	259	III +		III +	BIII
2013	264	III +		III +	BIII	III
2013	270	III +		III +	BIII
2013	287	III +		III +	BIII
2013	292	III +		III +	BIII
2013	294	III +		III +	BIII
2013	295	III +		III +	BIII
2013	299	III +		III +	BIII
2013	337	III +		III +	BIII
2013	351	III +		III +	BIII
2013	360	III +		III +	BIII
2013	389	III +		III +	BIII
2013	405	III +		III +	BIII
2013	406	III +		III +	BIII
2013	429	III +		III +	BIII
2013	437	III +		III +	BIII
2013	447	neg	neg	III +	BIII	II
2013	456	III +		III +	BIII
2013	459	III +		III +	BIII
2013	470	III +		III +	BIII
2013	481	III +		III +	BIII
2013	487	III +		III +	BIII
2013	524	III +		III +	BIII
2013	544	III +		III +	BIII
2013	559	III +		III +	BIII
2014	14	neg		III +	BIII
2014	15	neg		III +	BIII
2014	30	III +		III +	BIII
2014	31	III +		III +	BIII
2014	63	II + and III +		III +	BIII
2014	71	III +		III +	BIII
2014	81	III +		III +	BIII
2014	117	III +		III +	BIII
2014	129	III +		III +	BIII
2014	151	III +		III +	BIII
2014	155	III +		III +	BIII
2014	159	III +		III +	BIII
2014	174	III +		III +	BIII
2014	186	III +		III +	BIII
2014	219	III +		III +	BIII
2014	221	III +		III +	BIII
2014	230	III +		III +	BIII
2014	241	III +		III +	BIII
2014	245	III +		III +	BIII
2014	248	III +		III +	BIII
2010	33	IV +		IV +	BIV
2010	90	IV +		IV +	BIV
2010	155	IV +		IV +	BIV
2010	227	IV +		IV +	BIV
2010	235	IV +		IV +	BIV
2010	353	IV +		IV +	BIV
2010	419	IV +		IV +	BIV
2011	56	Ia + and IV + and VI + and VIII +		IV +	BIV	IV
2011	587	IV +		IV +	BIV
2011	602	IV +		IV +	BIV
2012	11	IV +		IV +	BIV
2012	28	IV +	neg	IV +	BIV	IV
2012	41	IV +		IV +	BIV
2012	118	IV +		IV +	BIV
2012	321	IV +		IV +	BIV
2012	453	neg		IV +	BIV
2013	217	IV +		IV +	BIV
2013	438	IV +		IV +	BIV
2013	489	IV +		IV +	BIV
2013	553	IV +		IV +	BIV
2013	554	IV +		IV +	BIV
2013	565	IV +		IV +	BIV
2014	96	IV +		IV +	BIV
2014	98	IV +		IV +	BIV
2014	212	IV +		IV +	BIV
2014	231	IV +		IV +	BIV
2010	29	V +		V +	BV
2010	40	V +		V +	BV
2010	41	V +		V +	BV
2010	43	V +		V +	BV
2010	49	V +		V +	BV
2010	50	V +		V +	BV
2010	57	V +		V +	BV
2010	59	V +		V +	BV
2010	61	V +		V +	BV
2010	75	V +		V +	BV
2010	92	V +		V +	BV
2010	126	V +		V +	BV
2010	154	V +		V +	BV
2010	200	V +		V +	BV
2010	213	V +		V +	BV
2010	228	V +		V +	BV
2010	232	V +		V +	BV
2010	256	V +		V +	BV
2010	290	V +		V +	BV
2010	306	V +		V +	BV
2010	357	V +		V +	BV
2010	358	V +		V +	BV
2010	406	V +		V +	BV
2010	453	Ia + and V +		V +	BV
2010	539	Ia + and V +		V +	BV
2010	611	Ia + and Ib + and V +		V +	BV	V
2010	616	V +		V +	BV
2010	678	V +		V +	BV
2011	4	V + and VI +		V +	BV	V
2011	15	V +		V +	BV
2011	59	V +		V +	BV
2011	63	V +		V +	BV
2011	77	V +		V +	BV
2011	125	V +		V +	BV
2011	189	V +		V +	BV
2011	217	V +		V +	BV
2011	307	V +		V +	BV
2011	309	V +		V +	BV
2011	448	V +		V +	BV
2011	450	V +		V +	BV
2011	525	V +		V +	BV
2011	570	V +		V +	BV
2011	582	V +		V +	BV
2011	616	V +		V +	BV
2011	623	V +		V +	BV
2011	628	V +		V +	BV
2012	4	V +		V +	BV
2012	19	V +		V +	BV
2012	24	V +		V +	BV	V
2012	35	V +		V +	BV
2012	142	V +		V +	BV
2012	147	V +		V +	BV
2012	153	V +		V +	BV
2012	174	V +		V +	BV
2012	204	V +		V +	BV
2012	235	V +		V +	BV
2012	346	V +		V +	BV	V
2012	398	V +		V +	BV
2012	471	V +		V +	BV
2012	473	V +		V +	BV
2012	474	V +		V +	BV
2013	32	V +		V +	BV
2013	51	V +		V +	BV
2013	204	V +		V +	BV	V
2013	266	V +		V +	BV
2013	288	V +	V +	neg	BV
2013	301	V +		V +	BV
2013	325	V +		V +	BV
2013	356	V +		V +	BV
2013	407	V +		V +	BV
2013	463	V +		V +	BV
2013	464	V +		V +	BV
2013	518	V +		V +	BV
2014	3	V +		V +	BV
2014	32	V +		V +	BV
2014	65	V +		V +	BV
2014	203	V +		V +	BV
2011	271	VI +	neg	VI +	BVI	VI
2012	242	VI +		VI +	BVI
2012	361	VI +		VI +	BVI
2013	380	VI +	VI +	VI +	BVI
2010	93	VII +		VII +	BVII
2010	128	VIII +	VIII +	VIII +	BVIII
2010	255	VIII +	VIII +	neg	BVIII
2010	664	VIII +	VIII +	neg	BVIII
2011	382	VIII +		VIII +	BVIII
2011	415	VIII +		VIII +	BVIII
2011	428	VIII +		VIII +	BVIII
2012	262	VIII +	VIII +	neg	BVIII
2012	338	VIII +		VIII +	BVIII
2012	389	VIII +		VIII +	BVIII
2012	467	VIII +	VIII +	VIII +	BVIII
2013	6	VIII +	VIII +	VIII +	BVIII
2013	263	VIII +		VIII +	BVIII
2013	441	VIII +		VIII +	BVIII
2013	527	VIII +		VIII +	BVIII
2014	72	VIII +		VIII +	BVIII
2011	134	IX +		IX +	BIX
2012	173	IX +		IX +	BIX
2012	514	IX +	neg	IX +	BIX
2014	131	IX +	IX +	neg	BIX
2014	187	IX +		IX +	BIX
2010	13	neg		neg	BNT	II
2010	111	neg		neg	BNT
2010	129	neg	neg	neg	BNT	V
2010	146	neg		neg	BNT	III
2010	175	neg		neg	BNT	V
2010	217	neg		neg	BNT	III
2010	218	neg		neg	BNT	III
2010	221	neg		neg	BNT	Ib
2010	234	VII +	neg	neg	BNT	V
2010	239	V +	neg	neg	BNT	V
2010	251	neg	neg	neg	BNT
2010	252	neg		neg	BNT	V
2010	261	neg	neg	neg	BNT	V
2010	281	neg		neg	BNT	Ia
2010	283	II +	neg	neg	BNT
2010	298	neg		neg	BNT
2010	303	neg		neg	BNT	V
2010	305	neg		neg	BNT	III
2010	311	neg	neg	neg	BNT	III
2010	324	neg	neg	neg	BNT	V
2010	360	neg	neg	neg	BNT
2010	449	Ia + and VIII +	neg	neg	BNT	VIII
2010	515	neg	neg	neg	BNT
2010	520	V +	neg	neg	BNT	V
2010	545	neg	neg	neg	BNT	III
2010	581	Ia	neg	neg	BNT	Ia
2010	587	neg	neg	neg	BNT	III
2010	593	neg	neg	neg	BNT	Ia
2010	701	neg		neg	BNT	Ia
2010	713	VI +		neg	BNT	V
2011	107	neg	neg	neg	BNT	Ib
2011	114	neg		neg	BNT	Ib
2011	122	neg		neg	BNT	II
2011	151	neg		neg	BNT	V
2011	249	neg	neg	neg	BNT	V
2011	290	neg	neg	neg	BNT	V
2011	355	neg	neg	neg	BNT	II
2011	371	neg		neg	BNT	Ib
2011	374	neg		neg	BNT	III
2011	458	neg		neg	BNT	Ia
2011	482	neg		neg	BNT	III
2011	484	neg		neg	BNT
2011	533	II + and V +		neg	BNT	II
2011	562	neg		neg	BNT	IX
2011	566	neg		neg	BNT	VIII
2011	588	neg		neg	BNT	V
2012	68	neg	neg	neg	BNT
2012	179	V +	neg	neg	BNT
2012	218	neg		neg	BNT
2012	289	neg		neg	BNT
2012	334	neg	neg	neg	BNT
2012	367	neg		neg	BNT
2012	377	V +	neg	neg	BNT
2012	450	neg		neg	BNT
2012	489	neg	neg	neg	BNT
2012	519	neg		neg	BNT
2013	14	neg		neg	BNT
2013	142	neg		neg	BNT
2013	167	neg		neg	BNT
2013	226	neg		neg	BNT
2013	235	neg		neg	BNT	Ib
2013	279	neg	neg	neg	BNT
2013	286	V +	neg	neg	BNT
2013	300	neg		neg	BNT
2013	308	neg		neg	BNT
2013	310	neg		neg	BNT
2013	358	IX +	neg	neg	BNT
2013	395	neg		neg	BNT
2013	397	neg		neg	BNT
2013	440	V +		neg	BNT	V
2013	474	neg		neg	BNT
2013	540	neg		neg	BNT
2014	95	neg		neg	BNT
2014	130	neg		neg	BNT
2014	154	neg		neg	BNT
2014	172	neg		neg	BNT
2014	246	neg		neg	BNT
